# Supplementary material for: Thermoregulatory, Cardiovascular and Perceptual Responses of Spectators of a Simulated Football Match in Hot and Humid Environmental Conditions
Source: Sports (Basel). 2023 Mar 31;11(4):78. doi: 10.3390/sports11040078 (PMC10140829; doi:10.3390/sports11040078)
Supplement: Supplementary file 1 [file sports-11-00078-s001.zip]

Archive with 1 entries (1 files):
- sports-2291141-supplementary.pdf
